# Supplementary material for: Comprehensive protocol for mixed reality visualization and navigation using 3D Slicer
Source: PLoS One. 2026 Mar 31;21(3):e0343997. doi: 10.1371/journal.pone.0343997 (PMC13038006; doi:10.1371/journal.pone.0343997)
Supplement: S2 Appendix — The video-based instructions referenced by timestamps throughout the protocol, also available on figshare.com. https://doi.org/10.6084/m9.figshare.29046527.v9 (TXT) [file pone.0343997.s002.txt]

S2 Appendix. Step-by-step video-based instructions

This supporting file provides the DOI/URL for the step-by-step video-based instructions referenced by timestamps throughout the protocol.

Hosted on Figshare:
DOI: 10.6084/m9.figshare.29046527.v9
URL: https://doi.org/10.6084/m9.figshare.29046527.v9
